# Supplementary material for: Diagnostic Yield and Cost-Effectiveness of “Dynamic” Exome Analysis in Epilepsy with Neurodevelopmental Disorders: A Tertiary-Center Experience in Northern Italy
Source: Diagnostics (Basel). 2021 May 25;11(6):948. doi: 10.3390/diagnostics11060948 (PMC8228291; doi:10.3390/diagnostics11060948)
Supplement: Supplementary file 1 [file diagnostics-11-00948-s001.zip]

Archive with 1 entries (1 files):
- diagnostics-1197271-supplementary.xlsx
