# Supplementary material for: Diagnostic Yield and Cost-Effectiveness of “Dynamic” Exome Analysis in Epilepsy with Neurodevelopmental Disorders: A Tertiary-Center Experience in Northern Italy
Source: Diagnostics (Basel). 2021 May 25;11(6):948. doi: 10.3390/diagnostics11060948 (PMC8228291; doi:10.3390/diagnostics11060948)
Supplement: Supplementary file 1 [file diagnostics-11-00948-s001.zip › diagnostics-1197271-supplementary.xlsx]

## Sheet: first_step_genes
AARS
ABAT
ACADM
ACADS
ACY1
GPR98
ADSL
ALDH4A1
ALDH7A1
ALG13
AMT
ARHGEF9
ARX
ASNS
ATP1A3
ATP6AP2
ATRX
BRAT1
BTD
CACNA1A
CASK
CDKL5
CHD2
CLCN4
CLN3
CLN5
CLN6
CLN8
CNTNAP2
CPT2
CSTB
CTSD
DCX
DNAJC5
DNM1
DYRK1A
EEF1A2
EHMT1
EPM2A
FARS2
FASN
FLNA
FOLR1
FOXG1
GABRA1
GABRB3
GABRG2
GAMT
GATM
GCSH
GLDC
GNAO1
GOSR2
GPHN
GRIN1
GRIN2A
GRIN2B
GRN
HADH
HCN1
HDAC4
HLCS
HNRNPU
IQSEC2
KANSL1
KCNA2
KCNJ10
KCNMA1
KCNQ2
KCNQ3
KCNT1
KCTD7
LIAS
MAGI2
MBD5
MECP2
MEF2C
MFSD8
MMADHC
MOCS1
MOCS2
MTHFR
MTR
MTRR
NEDD4L
NRXN1
OPHN1
PC
PCDH19
PHGDH
PIGA
PIGO
PLCB1
PNKP
PNPO
POLG
PPT1
PRICKLE1
PRODH
SCN1A
SCN1B
SCN2A
SCN3A
SCN8A
SCN9A
SETBP1
SLC13A5
SLC19A3
SLC22A5
SLC25A20
SLC25A22
SLC2A1
SLC35A2
SLC46A1
SLC6A1
SLC6A8
SLC9A6
SMARCA2
SPTAN1
SRPX2
ST3GAL3
STXBP1
SYN1
SYNGAP1
SZT2
TBC1D24
TBL1XR1
TCF4
TPP1
UBE2A
UBE3A
WDR45
WDR62
WWOX
ZEB2

## Sheet: second_step_CES
ADSL
ADORA2A
AIMP1
AKT3
AP3B2
ARFGEF2
ASAH1
ATP1A2
BSCL2
C10orf2
CACNA1C
CACNA1E
CHRNA7
CNNM2
CNPY3
CSNK1E
CTNNB1
CTNND2
CUX2
KIAA1091
DNAJC6
DYNC1H1
EIF2B2
EMC1
ENG
ERBB4
GABRA2
GABRA5
GABRB1
GABRB2
GABRG1
GABRG2
GAD1
NPR3
GLS
GNB5
GRIA3
HADHB
HERC2
HTT
IQGAP3
ITPA
KDM5C
KIF1A
FAN1
MTOR
NBEA
NR2F1
NSF
NTRK2
PARS2
PHACTR1
PIGB
PIGN
POGZ
PQBP1
PRUNE1
RALGAPA1
RARS
RB1
RHOBTB2
SATB2
SEPSECS
SERPINI1
SHANK3
SHROOM4
SLC12A5
SLC1A2
SLC25A12
SLC25A42
SMC1A
SRGAP2
ST3GAL5
SYNJ1
THOC2
TRIM32
TRIO
TRPM1
TRRAP
TUBA1A
VARS2
VRK2
WAC
ZBTB18

## Sheet: second_step_WES
ADSL
ACTL6B
ADAM22
ADORA2A
AIMP1
AKT3
AP2M1
AP3B2
ARFGEF2
ARHGEF15
ARV1
ASAH1
ATP1A2
ATP6V1A
BSCL2
C10orf2
CACNA1C
CACNA1E
CACNA2D2
CAD
CHD4
CHRNA7
CNNM2
CNPY3
CPLX1
CSNK1E
CSNK1G1
CTNNB1
CTNND2
CTSF
CUX2
CYFIP2
DCLK2
DEGS1
DENND5A / KIAA1091
DEPDC5
DMXL2
DNAJC6
DOCK7
DYNC1H1
EIF2B2
EMC1
ENG
ERBB4
FBXO28
FGF12
FRRS1L
GABBR2
GABRA2
GABRA5
GABRB1
GABRB2
GABRG1
GABRG2
GAD1
GATOR1 / NPR3
GLS
GNB1
GNB5
GOT2
GPT2
GRIA2
GRIA3
GRIN2D
GUF1
HADHB
HECW2
HERC2
HTT
IQGAP3
IRF2BPL
ITPA
KCNB1
KCNC1
KCNH5
KCNQ5
KCNT2
KCTD3
KDM5C
KIAA1456
KIF1A
KLF13
KPNA7
MDH2
MTMR10
MTMR15 / FAN1
MTOR
NBEA
NECAP1
NEUROD2
NFASC
NR2F1
NRG2
NSF
NTRK2
OR10H2
OTUD7A
P4HTM
PACS2
PARS2
PHACTR1
PIGB
PIGK
PIGN
PIGP
PIGQ
PIGS
PIGU
PIK3AP1
PLPBP
PLXNA1
POGZ
PPP3CA
PQBP1
PRUNE1
PTPN23
PURA
QARS
RALGAPA1
RARS
RB1
RHOBTB2
RNF13
SATB2
SEPSECS
SERPINI1
SHANK3
SHROOM4
SIK1
SLC12A5
SLC1A2
SLC1A4
SLC25A12
SLC25A42
SLC35A3
SMC1A
SNAP25
SORCS3
SRGAP2
ST3GAL5
STX1B
SYNJ1
TANGO2
TDP2
THOC2
TNK2
TRAK1
TRIM32
TRIM8
TRIO
TRPM1
TRRAP
TUBA1A
UBA5
UGDH
UGP2
VARS / VARS2
VRK2
WAC
YIF1B
YWHAG
ZBTB18
